# Supplementary material for: Volumetric quantification identifies some left atrial dilations undetected by left atrium:aorta ratio measurements: A prospective echocardiographic study in 155 Cavalier King Charles Spaniels with and without degenerative mitral valve disease
Source: PLoS One. 2024 Mar 28;19(3):e0300827. doi: 10.1371/journal.pone.0300827 (PMC10977888; doi:10.1371/journal.pone.0300827)
Supplement: S1 Data — (XLSX) [file pone.0300827.s002.xlsx]

## Sheet: English data - 155 CKC dogs
OWNER	FILE NUMBER	DOG NAME	GENDER	FEMALE	BIRTH DATE	BODY WEIGHT (kg)	AGE (months)	EXAM DATE	OBSERVER NAME	HEART MURMUR GRADE	ACVIM STAGE	SIGNS	STERTOR	COUGH	DYSPNEA/TACHYPNEA	TIRENESS/EXERCISE INTOLERANCE	SNORING	PLEURAL EFFUSION	ASCITES	PERICARDIAL EFFUSION	SYNCOPE/FAINTING	TREATMENT	BENAZEPRIL	BENAZEPRIL DOSAGE (mg/kg)	FUROSEMIDE	FUROSEMIDE DOSAGE (mg/kg)	TORASEMIDE	TORASEMIDE DOSAGE (mg/kg)	PIMOBENDANE	PIMOBENDANE DOSAGE (mg/kg)	SPIRONOLACTONE	SPIRONOLACTONE DOSAGE (mg/kg)	ALTIZIDE	ALTIZIDE DOSAGE (mg/kg)	SILDENAFIL	SILDENAFIL DOSAGE (mg/kg)	ACVIM_A	ACVIM_B1	ACVIM_B2	ACVIM_C	ACVIM_D	ECHO STAGE	ECHO STAGE 1	ECHO STAGE 2	ECHO STAGE 3	ECHO STAGE 4	ECHO STAGE 5	MITRAL COTATION (CKC FRENCH KENNEL CLUB)	COTATION_0
Ternisien	A16-13076	Apis	Female	1	2005-01-01	7.75	160.033	2018-05-02	CP	5	B2	Tireness	0	0	0	1	0	0	0	0	0	1	0		0		0		1	0.32	0		0		0		0	0	1	0	0	3	0	0	1	0	0	4	0
Sylvain	A14-6284	Charming	Male	0	2006-09-20	12	140.263	2018-05-28	CP	5	C	Ascites, dyspnea, cough, dysorexia	0	1	1	0	0	0	1	0	0	1	0		1	6	0		1	0.41	1	3.1	0		0		0	0	0	1	0	5	0	0	0	0	1	4	0
Leclercq	A15-13572	Chanel	Female	1	2007-05-19	9.85	130.803	2018-04-13	VS	4	C	Syncope	0	0	0	0	0	0	0	0	1	1	1	0.26	1	1.02	0		1	0.25	1	1.02	0		0		0	0	0	1	0	4	0	0	0	1	0	4	0
Bovet	A18-3707	Chopin (+)	Male	0	2007-08-04	8.25	128.934	2018-05-02	VS	4	C	Cough	0	1	0	0	0	0	0	0	0	1	1	0.3	0		0		0		0		0		0		0	0	0	1	0	4	0	0	0	1	0	2	0
Raimond		Delfino	Male	0	2008-07-15	8.5	115.605	2018-03-03	VC	4	C	Cough (NB : minor pericardial effusion)	0	1	0	0	0	0	0	1	0	1	1	0.15	0		0		0		0		0		0		0	0	0	1	0	3	0	0	1	0	0	4	0
Henry	A17-14075	Arthur	Male	0	2005-04-03	11.1	152.066	2017-12-05	VS	5	C	Cough, dyspnea (pulmonary edema)	0	1	1	0	0	0	0	0	0	1	1	0.45	1	5	0		1	0.45	1	1.8	0		0		0	0	0	1	0	4	0	0	0	1	0	4	0
Lambinet	14-14592	Frimousse	Female	1	2010-10-11	10	80.2959	2017-06-20	VC	5	B2		0	0	0	0	0	0	0	0	0	1	1	0.25	0		0		0		0		0		0		0	0	1	0	0	4	0	0	0	1	0	4	0
Bertois		Disney	Female	1	2008-03-03	9.7	102.69	2016-09-24	VC	5	C	Cough, dyspnea (pulmonary edema)	0	1	1	0	0	0	0	0	0	1	1	0.29	1	5.2	0		1	0.58	1	1.45	0		0		0	0	0	1	0	4	0	0	0	1	0	4	0
Pade		Edyson Earl grey	Male	0	2009-02-28	9.4	91.8685	2016-10-24	VC	5	C	Cough, tachypnea, tachycardia, tireness	0	1	1	1	0	0	0	0	0	1	1	0.4	1	1.1	0		0		1	0.66	0		0		0	0	0	1	0	3	0	0	1	0	0	3	0
Torset	A11-8045	Fery	Female	1	2010-05-08	13.15	86.1644	2017-07-13	VG	4	B1	Tireness	0	0	0	1	0	0	0	0	0	1	1	0.19	0		0		0		0		0		0		0	1	0	0	0	1	1	0	0	0	0	2	0
Abraham		Evening star of Sejijean's	Female	1	2009-06-02	8.2	109.625	2018-07-21	VC	5	C	Pericardial effusion	0	0	0	0	0	0	0	1	0	1	1	0.3	0		0		0		0		0		0		0	0	0	1	0	4	0	0	0	1	0	4	0
Goetgheluck	A16-153	Lucky	Female	1	2006-06-04	6.5	143.822	2018-05-29	VC	2	B1	Snoring	0	0	0	0	1	0	0	0	0	1	1	0.58	0		0		0		0		0		0		0	1	0	0	0	1	1	0	0	0	0	2	0
Crocquefer		Dina	Female	1	2008-01-21	10.4	107.836	2017-01-16	VC	5	C	Cough, tachypnea, tachycardia	0	1	1	0	0	0	0	0	0	1	0		1	1.92	0		1	0.24	0		0		0		0	0	0	1	0	3	0	0	1	0	0	3	0
Mace Fonteneau	A17-2909	Flora	Female	1	2010-08-10	8.45	101.868	2019-02-06	VS	4	B1	PUPD, fainting	0	0	0	0	0	0	0	0	1	1	0		0		0		1	0.6	0		0		0		0	1	0	0	0	3	0	0	1	0	0	4	0
Husson		Brigand	Male	0	2006-07-18	13.2	125.868	2017-01-14	VC	4	B1	Cough	0	1	0	0	0	0	0	0	0	1	1	0.19	1	0.76	0		0		1	0.95	0		0		0	1	0	0	0	1	1	0	0	0	0	3	0
Cohen		Mirza	Female	1	2010-05-21	7.7	101.474	2018-11-05	VC	5	D	Dyspnea, tachypnea, tachycardia, pericardial effusion	0	0	1	0	0	0	0	1	0	1	1	0.27	0		1	0.2	1	0.34	1	0.84	0		0		0	0	0	0	1	4	0	0	0	1	0	4	0
Perrin		Bonny	Male	0	2008-07-14	8.8	112.427	2017-11-27	VC	5	C	Cough	0	1	0	0	0	0	0	0	0	1	1	0.28	0		0		0		0		0		0		0	0	0	1	0	3	0	0	1	0	0	4	0
Peron	A15-2073	Ducky	Male	0	2008-02-13	9.2	122.671	2018-05-03	VS	5	C	Exercise intolerance, cough, snoring	0	1	0	1	1	0	0	0	0	1	1	0.27	0		1	0.32	1	0.27	1	2.17	0		0		0	0	0	1	0	4	0	0	0	1	0	4	0
Mangeot	A17-3879	Rocky	Male	0	2012-12-02	10.5	51.8548	2017-03-28	VC	5	C	Cough, tachypnea, exercise intolerance	0	1	1	1	0	0	0	0	0	1	1	0.48	1	1.9	0		1	0.48	0		0		0		0	0	0	1	0	4	0	0	0	1	0	3	0
Autreaux-Ehrmann		Amourette	Female	1	2005-11-02	7.4	144.362	2017-11-13	VC	5	C	Dyspnea, tachypnea (> 60 mrpm)	0	0	1	0	0	0	0	0	0	1	1	0.51	0		1	0.61	1	0.42	1	2.5	0		0		0	0	0	1	0	3	0	0	1	0	0	4	0
Banck Riser		Frisbee	Male	0	2010-01-24	9.3	93.1973	2017-10-30	VC	5	C	Tachypnea, paradoxical breathing, ascites	0	0	1	0	0	0	1	0	0	1	1	0.54	1	1.88	0		1	0.4	1	2.42	0		0		0	0	0	1	0	5	0	0	0	0	1	4	0
De Corcelles		Gatsby	Male	0	2011-01-31	16.5	85.6055	2018-03-19	VC	3	B1	Exercise intolerance	0	0	0	1	0	0	0	0	0	0	0		0		0		0		0		0		0		0	1	0	0	0	1	1	0	0	0	0	3	0
Leurson		Enzo	Male	0	2009-04-21	9.6	107.836	2018-04-16	VC	5	B2	Cough, snoring	0	1	0	0	1	0	0	0	0	1	1	0.26	0		0		0		1	2.6	0		0		0	0	1	0	0	3	0	0	1	0	0	4	0
Beller	A18-688	Ghikiss	Male	0	2010-12-30	9.7	84.5397	2018-01-16	VC	5	C	Cough, dyspnea, exercise intolerance	0	1	1	1	0	0	0	0	0	1	1	0.26	0		1	0.12	1	0.32	0		0		0		0	0	0	1	0	3	0	0	1	0	0	4	0
Melou	A14-6934	Heliot	Male	0	2012-12-01	10	59.8548	2017-11-27	VG	4	B1	Exercise intolerance	0	0	0	1	0	0	0	0	0	1	1	0.25	0		0		1	0.5	1	2.5	0		0		0	1	0	0	0	3	0	0	1	0	0	2	0
Langlois	17-12191	Hiro	friang	0	2009-05-18	10.3	89.1973	2016-10-24	VG	3	B1		0	0	0	0	0	0	0	0	0	0	0		0		0		0		0		0		0		0	1	0	0	0	1	1	0	0	0	0	2	0
Pare		Candy	Female	1	2012-06-01	7	68.0658	2018-02-03	VC	4	B1		0	0	0	0	0	0	0	0	0	0	0		0		0		0		0		0		0		0	1	0	0	0	1	1	0	0	0	0	3	0
Olivier		Delhia	Female	1	2008-11-12	9.3	98.1315	2017-01-16	VC	4	B1	Snoring	0	0	0	0	1	0	0	0	0	1	1	0.27	0		0		0		0		0		0		0	1	0	0	0	1	1	0	0	0	0	3	0
Chemouni		Finky	Male	0	2010-05-18	9.3	89.1644	2017-10-23	VC	5	B1	Tireness	0	0	0	1	0	0	0	0	0	1	1	0.27	0		0		0		0		0		0		0	1	0	0	0	1	1	0	0	0	0	4	0
Pare		Maya	Female	1	2002-05-26	6.8	172.868	2016-10-22	VC	4	B2	Cough	0	1	0	0	0	0	0	0	0	1	1	0.37	0		0		0		0		0		0		0	0	1	0	0	2	0	1	0	0	0
Simao	A11-8771	Vanda	Female	1	2004-12-16	9.4	154.934	2017-11-14	VG	4	B1	Cough, exercise intolerance	0	1	0	1	0	0	0	0	0	1	1	0.27	0		0		0		1	1.06	0		0		0	1	0	0	0	1	1	0	0	0	0	3	0
Tirelli	A16-13252	Betty	Female	1	2006-11-05	8.5	119.69	2016-10-26	VC	3	B1		0	0	0	0	0	0	0	0	0	0	0		0		0		0		0		0		0		0	1	0	0	0	1	1	0	0	0	0	2	0
Vie	A16-853	Choupette	Female	1	2013-10-12	5	60.4274	2018-10-25	CP	0	B1	Rare snoring	0	0	0	0	1	0	0	0	0	0	0		0		0		0		0		0		0		0	1	0	0	0	1	1	0	0	0	0	1	0
Robert	A18-13796	Framboise	Female	1	2010-08-04	8.15	99.6247	2018-11-23	CP	4	B1	Exercise intolerance, cough	0	1	0	1	0	0	0	0	0	0	0		0		0		0		0		0		0		0	1	0	0	0	3	0	0	1	0	0	4	0
Beure		Nanou	Female	1	2006-04-21	8.3	126.329	2016-10-31	VC	3	B1	Cough, snoring	0	1	0	0	1	0	0	0	0	1	1	0.3	0		0		0		0		0		0		0	1	0	0	0	1	1	0	0	0	0	2	0
Arinal	A13-61179	Flipper	Male	0	2010-04-15	9.55	97.9342	2018-06-13	CP	2	B1		0	0	0	0	0	0	0	0	0	0	0		0		0		0		0		0		0		0	1	0	0	0	1	1	0	0	0	0	1	0
Peyraud	A15-15055	Flocon	Female	1	2010-08-29	12.1	99.474	2018-12-13	VS	4	B1	Exercise intolerance (during heat)	0	0	0	1	0	0	0	0	0	1	1	0.21	0		0		1	0.21	0		0		0		0	1	0	0	0	2	0	1	0	0	0	2	0
Claveau	A14-7218	Dundee	Male	0	2008-12-12	10.8	101.592	2017-05-30	VC	5	B2	Cough, snoring	0	1	0	0	1	0	0	0	0	1	1	0.46	0		0		0		1	1.16	1	0.69	0		0	0	1	0	0	3	0	0	1	0	0	4	0
Saint Cast		Lola	Female	1	2006-06-22	6.1	125.375	2016-12-03	VC	5	C	Cough, dyspnea (pulmonary edema)	0	1	1	0	0	0	0	0	0	1	0		1	1.5	1	0.49	1	0.8	0		0		0		0	0	0	1	0	3	0	0	1	0	0	4	0
Bussard	A13-3551	Leo	Male	0	2009-11-22	10.7	108.474	2018-12-06	CP	1	B1	Mild exercise intolerance	0	0	0	1	0	0	0	0	0	0	0		0		0		0		0		0		0		0	1	0	0	0	2	0	1	0	0	0	2	0
Hagege	A18-6447	Gino	Male	0	2011-07-16	11.7	82.1973	2018-05-22	VS	3	B1	Intense and loud cough, snoring	0	1	0	0	1	0	0	0	0	0	0		0		0		0		0		0		0		0	1	0	0	0	2	0	1	0	0	0	2	0
Falour		Bindy	Male	0	2006-03-21	8.5	139.066	2017-10-23	VC	5	B1	Cough, snoring	0	1	0	0	1	0	0	0	0	1	1	0.29	0		0		1	0.25	1	2.4	0		0		0	1	0	0	0	1	1	0	0	0	0	4	0
Compain		Aladin	Male	0	2005-08-04	7.8	145.69	2017-09-25	VC	5	C	Cough, dyspnea (pulmonary edema)	0	1	1	0	0	0	0	0	0	1	1	0.48	1	1.9	0		1	0.32	0		0		0		0	0	0	1	0	2	0	1	0	0	0	4	0
Lepoitevin		Hakuna	Male	0	2012-10-15	8.5	59.0986	2017-09-18	VC	0	A		0	0	0	0	0	0	0	0	0		0		0		0		0		0		0		0		1	0	0	0	0							0	1
Ranz	13-13877	Horus	Male	0	2012-08-07	6.7	58.2301	2017-06-14	VC	3	B1		0	0	0	0	0	0	0	0	0	1	1	0.19	0		0		0		0		0		0		0	1	0	0	0	1	1	0	0	0	0	2	0
Natrella		Hio	Male	0	2012-02-19	11.3	72.7699	2018-03-12	VC	2	B1	Tireness	0	0	0	1	0	0	0	0	0	0	0		0		0		0		0		0		0		0	1	0	0	0	1	1	0	0	0	0	2	0
Abraham		Levita vh Lamstag	Female	1	2009-06-02	7.3	109.625	2018-07-21	VC	4	B1		0	0	0	0	0	0	0	0	0	0	0		0		0		0		0		0		0		0	1	0	0	0	1	1	0	0	0	0	2	0
Devier	A18-14475	Chopin	Male	0	2007-03-31	9	140.178	2018-12-06	CP	3	B1	Cough during exercise	0	1	0	0	0	0	0	0	0	0	0		0		0		0		0		0		0		0	1	0	0	0	1	1	0	0	0	0	2	0
Bussard	A13-3552	Lucky	Male	0	2009-11-22	9.2	108.474	2018-12-06	CP	2	B1	Occasional cough	0	1	0	0	0	0	0	0	0	0	0		0		0		0		0		0		0		0	1	0	0	0	2	0	1	0	0	0	2	0
Abraham		Carham Vanilla Sky	Male	0	2004-01-29	7.85	173.737	2018-07-21	VC	5	B2	Tachycardia	0	0	0	0	0	0	0	0	0	1	1	0.32	1	1.9	0		0		0		0		0		0	0	1	0	0	3	0	0	1	0	0	4	0
Dray		Emeraude	Female	1	2009-06-13	8.7	91.9342	2017-02-11	VC	4	B1	Snoring	0	0	0	0	1	0	0	0	0	1	1	0.29	0		0		0		0		0		0		0	1	0	0	0	1	1	0	0	0	0	2	0
Cerutti		Divine Idylle	Female	1	2008-07-20	7.8	122.375	2018-10-01	VC	4	B2	Snoring	0	0	0	0	1	0	0	0	0	1	1	0.32	1	1.3	0		0		1	2.5	0		0		0	0	1	0	0	3	0	0	1	0	0	4	0
Naeye	A18-13826	Cyana	Female	1	2007-01-24	8.2	141.967	2018-11-23	CP	5	B2	Exercise intolerance	0	0	0	1	0	0	0	0	0	1	1	0.15	0		0		0		1	1.2	0		0		0	0	1	0	0	4	0	0	0	1	0	4	0
Calmels	A18-2345	Hera	Female	1	2011-10-14	8.35	84.737	2018-11-06	VS	3	B1		0	0	0	0	0	0	0	0	0	0	0		0		0		0		0		0		0		0	1	0	0	0	2	0	1	0	0	0	4	0
Geillon		Nikita dite Peggy Sue	Female	1	2009-06-21	6.6	105.605	2018-04-09	VC	3	B1	Cough, snoring	0	1	0	0	1	0	0	0	0	1	1	0.38	0		0		0		0		0		0		0	1	0	0	0	1	1	0	0	0	0	3	0
Carrette	A18-1151	Gin	Male	0	2011-05-19	8.1	89.8685	2018-11-15	VS	3	B1		0	0	0	0	0	0	0	0	0	1	1	0.31	0		0		0		1	2.47	0		0		0	1	0	0	0	2	0	1	0	0	0	2	0
Poussin		Azzaro	Male	0	2005-04-15	11.8	137.23	2016-09-22	VC	3	B1	Snoring	0	0	0	0	1	0	0	0	0	1	1	0.21	0		0		0		1	1.7	0		0		0	1	0	0	0	1	1	0	0	0	0	2	0
Jolly	14-14438	Tara (4CR)	Female	1	2006-04-26	9.35	132.671	2017-05-16	VC	3	B1		0	0	0	0	0	0	0	0	0	1	1	0.27	0		0		0		1	1.07	0		0		0	1	0	0	0	1	1	0	0	0	0	2	0
Lubomirski	A17-6231	Stuart dit Bonny	Male	0	2010-01-15	9.15	100.77	2018-06-08	VS	4	B1	Night cough	0	1	0	0	0	0	0	0	0	1	1	0.55	0		0		0		1	0.55	0		0		0	1	0	0	0	2	0	1	0	0	0	2	0
Lebrun		Ascot	Male	0	2005-04-20	8.1	151	2017-11-20	VC	5	C	Cough	0	1	0	0	0	0	0	0	0	1	1	0.44	1	3.5	0		0		1	4	0		0		0	0	0	1	0	2	0	1	0	0	0	3	0
Monis		Amande	Female	1	2011-11-02	8.9	84.5589	2018-11-19	VC	2	B1		0	0	0	0	0	0	0	0	0	0	0		0		0		0		0		0				0	1	0	0	0	1	1	0	0	0	0	1	0
Monis		Praline	Female	1	2011-09-11	7.6	73.5589	2017-10-28	VC	3	B1	Stertor	1	0	0	0	0	0	0	0	0	1	0		0		0		0		1	0.33	0		0		0	1	0	0	0	1	1	0	0	0	0	1	0
Krattinger	A18-3355	Globy	Male	0	2011-12-18	11	74.8685	2018-03-14	VS	4	B2	Exercise intolerance	0	0	0	1	0	0	0	0	0	0	0		0		0		0		0		0		0		0	0	1	0	0	2	0	1	0	0	0	2	0
Chauvin	A10-14764	Fyrius	Male	0	2010-09-10	10.4	96.8356	2018-10-05	VS	2	B1		0	0	0	0	0	0	0	0	0	0	0		0		0		0		0		0		0		0	1	0	0	0	1	1	0	0	0	0	1	0
Babouche	A14-4469	Henny	Female	1	2012-01-27	10	63.4411	2017-05-10	VC	3	B1	Exercise intolerance	0	0	0	1	0	0	0	0	0	1	1	0.25	0		0		0		0		0		0		0	1	0	0	0	1	1	0	0	0	0	2	0
Richard		Flipper	Female	1	2010-06-24	10.3	93.0658	2018-03-26	VC	4	B1	Tireness, snoring	0	0	0	1	1	0	0	0	0	0	0		0		0		0		0		0		0		0	1	0	0	0	1	1	0	0	0	0	3	0
Robert	A18-13800	Iris	Female	1	2013-09-24	9.25	61.9671	2018-11-23	VG	1	B1		0	0	0	0	0	0	0	0	0	0	0		0		0		0		0		0		0		0	1	0	0	0	1	1	0	0	0	0	1	0
Oulie	A17-4540	Traecy	Female	1	2002-12-02	8.1	172.329	2017-04-12	VC	5	B1	Cough	0	1	0	0	0	0	0	0	0	1	1	0.15	1	0.31	0		0		1	0.77	1	0.46	0		0	1	0	0	0	1	1	0	0	0	0	4	0
Mechali		Cannelle	Female	1	2007-04-09	5.5	140.803	2019-01-03	VC	3	B1	Occasional cough	0	1	0	0	0	0	0	0	0	1	1	0.34	1	0.88	0		0		0		0		0		0	1	0	0	0	1	1	0	0	0	0	3	0
Leloup		Flamme	Male	0	2010-07-06	8.9	78.0986	2017-01-09	VC	4	B1		0	0	0	0	0	0	0	0	0	1	1	0.26	0		0		0		0		0		0		0	1	0	0	0	1	1	0	0	0	0	3	0
Courbit		Chouquette	Female	1	2008-01-04	9.2	110.526	2017-03-20	VC	4	B2		0	0	0	0	0	0	0	0	0	1	1	0.54	0		0		0		0		0		0		0	0	1	0	0	1	1	0	0	0	0	1	0
Teboul		Dea	Female	1	2008-12-22	7.5	97.6384	2017-02-11	VC	4	B1		0	0	0	0	0	0	0	0	0	1	1	0.33	0		0		0		0		0		0		0	1	0	0	0	1	1	0	0	0	0	3	0
Rio		Isis	Female	1	2013-03-23	8.8	51.5726	2017-07-10	VC	0	A		0	0	0	0	0	0	0	0	0		0		0		0		0		0		0		0		1	0	0	0	0							0	1
Bieder		Flanelle	Female	1	2011-04-07	12.2	72.0329	2017-04-08	VC	0	A		0	0	0	0	0	0	0	0	0		0		0		0		0		0		0		0		1	0	0	0	0							0	1
Goetgheluck	A16-152	Hailey	Female	1	2012-10-07	7.3	67.7233	2018-05-29	VS	2	B1		0	0	0	0	0	0	0	0	0	0	0		0		0		0		0		0		0		0	1	0	0	0	1	1	0	0	0	0	2	0
Canivet		Frida	Female	1	2010-06-15	7.2	101.362	2018-11-26	VC	5	B2		0	0	0	0	0	0	0	0	0	1	1	0.17	0		0		0		0		0		0		0	0	1	0	0	1	1	0	0	0	0	3	0
Abraham		French Temptation	Male	0	2010-04-11	9.1	99.3288	2018-07-21	VC	4	B2	Snoring	0	0	0	0	1	0	0	0	0	1	1	0.23	0		0		0		1	3.4	0		0		0	0	1	0	0	3	0	0	1	0	0	3	0
Brieu	A18-12746	Lancelot	Male	0	2015-02-21	11.7	44.7699	2018-11-14	CP	0	B1		0	0	0	0	0	0	0	0	0	0	0		0		0		0		0		0		0		0	1	0	0	0	1	1	0	0	0	0	2	0
Champey		Dyvhana	Female	1	2008-09-13	8.3	117.638	2018-07-02	VC	3	B1	Snoring	0	0	0	0	1	0	0	0	0	0	0		0		0		0		0		0		0		0	1	0	0	0	1	1	0	0	0	0	2	0
Lize		Evanescence Lili	Female	1	2009-10-08	6.7	101.526	2018-03-24	VC	4	B1	Snoring, tireness	0	0	0	1	1	0	0	0	0	1	1	0.38	0		0		0		1	0.75	0		0		0	1	0	0	0	1	1	0	0	0	0	2	0
Pietranico		Eden Blue	Female	1	2009-07-04	9.8	92.2959	2017-03-13	VC	4	B1		0	0	0	0	0	0	0	0	0	1	1	0.26	0		0		0		0		0		0		0	1	0	0	0	1	1	0	0	0	0	3	0
Bourriguen		Misty	Female	1	2016-04-18	5.9	30.8027	2018-11-12	VC	0	A		0	0	0	0	0	0	0	0	0		0		0		0		0		0		0		0		1	0	0	0	0							0	1
Destang		Chipie	Female	1	2007-09-18	9	109.638	2016-11-07	VC	5	B1	Cough, snoring	0	1	0	0	1	0	0	0	0	1	1	0.28	0		0		0		1	2.2	0		0		0	1	0	0	0	1	1	0	0	0	0	4	0
Mercan		Astro	Male	0	2005-06-07	8	148.756	2017-10-30	VC	4	B1		0	0	0	0	0	0	0	0	0	1	1	0.31	0		0		0		0		0		0		0	1	0	0	0	1	1	0	0	0	0	3	0
Delauney	A17-11064	Eddy	Male	0	2009-09-24	12.2	96.3096	2017-10-03	VC	4	B1	Snoring, tireness	0	0	0	1	1	0	0	0	0	1	1	0.41	0		0		1	0.41	1	3.28	0		0		0	1	0	0	0	1	1	0	0	0	0	2	0
Wattel		Chips	Male	0	2007-11-01	11.6	109.132	2016-12-05	VC	4	B1	Snoring	0	0	0	0	1	0	0	0	0	1	1	0.43	0		0		0		1	1.7	0		0		0	1	0	0	0	1	1	0	0	0	0	3	0
Beringuier		Harper	Male	0	2012-01-27	10.8	76.474	2018-06-11	VC	1	B1		0	0	0	0	0	0	0	0	0	0	0		0		0		0		0		0		0		0	1	0	0	0	1	1	0	0	0	0	1	0
Perina		Ganesh	Male	0	2012-02-04	7.8	57.0986	2016-11-07	VC	2	B1		0	0	0	0	0	0	0	0	0	0	0		0		0		0		0		0		0		0	1	0	0	0	1	1	0	0	0	0	1	0
Grossman		Hizia	Female	1	2012-10-25	9.6	72.5726	2018-11-12	VC	0	A		0	0	0	0	0	0	0	0	0		0		0		0		0		0		0		0		1	0	0	0	0							0	1
Marchand		Elfie	Female	1	2009-03-28	8.9	108.375	2018-04-09	VC	4	B1	Cough, tireness	0	1	0	1	0	0	0	0	0	1	0		0		0		1	0.56	0		0		0		0	1	0	0	0	1	1	0	0	0	0	3	0
Pham Van	A17-2671	Amulette	Female	1	2005-02-25	10.4	144.211	2017-03-01	VC	4	B1	Rare cough	0	1	0	0	0	0	0	0	0	1	1	0.24	0		0		1	0.24	0		0		0		0	1	0	0	0	1	1	0	0	0	0	3	0
Aussage		Izzy	Male	0	2013-10-19	12.3	60.5397	2018-11-05	VC	5	B1		0	0	0	0	0	0	0	0	0	0	0		0		0		0		0		0		0		0	1	0	0	0	1	1	0	0	0	0	3	0
Asenack	A17-822	Gregory Peck	Male	0	2011-01-11	9.55	72.2301	2017-01-18	VC	3	B1	Snoring	0	0	0	0	1	0	0	0	0	0	0		0		0		0		0		0		0		0	1	0	0	0	1	1	0	0	0	0	1	0
Gueroult		Bingo	Male	0	2006-09-24	10.55	139.573	2018-05-11	VC	0	B1	Snoring	0	0	0	0	1	0	0	0	0	0	0		0		0		0		0		0		0		0	1	0	0	0	1	1	0	0	0	0	0	1
Zipprick		Lady	Female	1	2009-12-08	9.9	90.3616	2017-06-19	VC	1	B1		0	0	0	0	0	0	0	0	0	0	0		0		0		0		0		0		0		0	1	0	0	0	1	1	0	0	0	0	2	0
Autreaux-Ehrmann		Feerie	Female	1	2010-09-23	7.3	91	2018-04-23	VC	2	B1		0	0	0	0	0	0	0	0	0	0	0		0		0		0		0		0		0		0	1	0	0	0	1	1	0	0	0	0	2	0
Lepoitevin		Farwest	Male	0	2010-01-26	7.9	107.244	2019-01-03	VC	4	B1	Rare cough	0	1	0	0	0	0	0	0	0	0	0		0		0		0		0		0		0		0	1	0	0	0	1	1	0	0	0	0	2	0
Goetgheluck	A16-150	Fiona	Female	1	2010-04-13	8.9	97.526	2018-05-29	VC	1	B1	Cough	0	1	0	0	0	0	0	0	0	0	0		0		0		0		0		0		0		0	1	0	0	0	1	1	0	0	0	0	1	0
Lebrun		Crazy Love	Male	0	2007-12-10	9.1	119.329	2017-11-20	VC	4	B2		0	0	0	0	0	0	0	0	0	1	1	0.28	0		0		0		0		0		0		0	0	1	0	0	1	1	0	0	0	0	3	0
Amsellem		Lolita	Female	1	2010-06-21	6.6	89.4411	2017-12-04	VC	3	B1		0	0	0	0	0	0	0	0	0	0	0		0		0		0		0		0		0		0	1	0	0	0	1	1	0	0	0	0	2	0
Bieder	18-15083	Pepite	Female	1	2012-03-07	10.5	81.4274	2018-12-20	CP	1	B1		0	0	0	0	0	0	0	0	0	0	0		0		0		0		0		0		0		0	1	0	0	0	1	1	0	0	0	0	1	0
Grossman		Jungle	Male	0	2014-05-27	11	53.5068	2018-11-12	VC	0	A		0	0	0	0	0	0	0	0	0		0		0		0		0		0		0		0		1	0	0	0	0							0	1
Lepoitevin		Hokee	Male	0	2012-06-01	7	63.5589	2017-09-18	VC	0	A		0	0	0	0	0	0	0	0	0		0		0		0		0		0		0		0		1	0	0	0	0							0	1
Frebert		Jayna	Female	1	2014-01-21	8.7	56.0329	2018-09-22	VC	3	B1		0	0	0	0	0	0	0	0	0	0	0		0		0		0		0		0		0		0	1	0	0	0	1	1	0	0	0	0	3	0
Goetgheluck	A16-151	Penelope	Female	1	2012-02-07	9.4	75.7233	2018-05-29	VC	0	A		0	0	0	0	0	0	0	0	0		0		0		0		0		0		0		0		1	0	0	0	0							0	1
Rannou		Frilous	Male	0	2010-08-08	10.2	88.8027	2018-01-02	VC	2	B1	Snoring	0	0	0	0	1	0	0	0	0	0	0		0		0		0		0		0		0		0	1	0	0	0	1	1	0	0	0	0	1	0
Cirelli		Ipop	Male	0	2013-06-11	8.6	68	2019-02-11	VC	1	B1		0	0	0	0	0	0	0	0	0	0	0		0		0		0		0		0		0		0	1	0	0	0	1	1	0	0	0	0	2	0
Abraham		Eyes Wide Shut of Sevijeans	Male	0	2009-06-02	8.4	109.625	2018-07-21	VC	4	B2		0	0	0	0	0	0	0	0	0	0	0		0		0		0		0		0		0		0	0	1	0	0	1	1	0	0	0	0	3	0
Laroche		Alto	Male	0	2005-11-24	8.2	143.638	2017-11-13	VC	1	B1		0	0	0	0	0	0	0	0	0	0	0		0		0		0		0		0				0	1	0	0	0	1	1	0	0	0	0	1	0
Frebert		Havana	Female	1	2012-11-29	12.4	55.6055	2017-07-17	VC	3	B1		0	0	0	0	0	0	0	0	0	0	0		0		0		0		0		0		0		0	1	0	0	0	1	1	0	0	0	0	2	0
Mechali		Edene	Female	1	2009-05-27	8	109.342	2018-07-07	VC	0	A		0	0	0	0	0	0	0	0	0		0		0		0		0		0		0		0		1	0	0	0	0							0	1
Lepoitevin		Mely	Female	1	2016-01-01	6.5	26.8219	2018-03-26	VC	0	A		0	0	0	0	0	0	0	0	0		0		0		0		0		0		0		0		1	0	0	0	0							0	1
Frebert		Innzo	Male	0	2013-04-07	11.7	65.4932	2018-09-22	VC	0	A		0	0	0	0	0	0	0	0	0		0		0		0		0		0		0		0		1	0	0	0	0							0	1
Mechali		Glory	Female	1	2011-08-29	7	64.1123	2017-01-02	VC	3	B1	Snoring	0	0	0	0	1	0	0	0	0	0	0		0		0		0		0		0		0		0	1	0	0	0	1	1	0	0	0	0	3	0
Mechali		India	Female	1	2008-07-06	6.6	120.033	2018-07-07	VC	0	B1		0	0	0	0	0	0	0	0	0	0	0		0		0		0		0		0		0		0	1	0	0	0	1	1	0	0	0	0	1	0
Mercan		Indian Summer dit Lucky	Female	1	2015-01-28	6.5	38.3753	2018-04-09	VC	0	A		0	0	0	0	0	0	0	0	0		0		0		0		0		0		0		0		1	0	0	0	0							0	1
Menager		Erevan	Female	1	2009-06-15	9.8	105.296	2018-03-24	VC	0	A		0	0	0	0	0	0	0	0	0		0		0		0		0		0		0		0		1	0	0	0	0							0	1
Frebert		Jasmine of Prestige	Female	1	2014-12-20	9.8	30.9014	2017-07-17	VC	0	A		0	0	0	0	0	0	0	0	0		0		0		0		0		0		0		0		1	0	0	0	0							0	1
Lours		Inox	Male	0	2013-08-11	12.6	64.8685	2019-01-07	VC	0	A		0	0	0	0	0	0	0	0	0		0		0		0		0		0		0		0		1	0	0	0	0							0	1
Lemercier	A19-1263	Gaia	Female	1	2011-01-24	12.7	96.4411	2019-02-07	CP	2	B1	Exercise intolerance	0	0	0	1	0	0	0	0	0	0	0		0		0		0		0		0		0		0	1	0	0	0	1	1	0	0	0	0	2	0
Friang		Griotte	Female	1	2011-06-07	7	73.0986	2017-07-10	VC	4	B1	Cough	0	1	0	0	0	0	0	0	0	1	1	0.36	0		0		0		0		0		0		0	1	0	0	0	2	0	1	0	0	0	3	0
Lustman	A18-3629	Litchie	Female	1	2015-09-20	6.6	30	2018-03-20	VC	0	A		0	0	0	0	0	0	0	0	0		0		0		0		0		0		0		0		1	0	0	0	0							0	1
Poussin		My Way	Male	0	2016-04-19	7.6	30.7699	2018-11-12	VC	0	A		0	0	0	0	0	0	0	0	0		0		0		0		0		0		0		0		1	0	0	0	0							0	1
Suinot		Gold	Male	0	2011-07-15	6.8	75.9342	2017-11-13	VC	3	B1		0	0	0	0	0	0	0	0	0	1	1	0.18	0		0		0		0		0		0		0	1	0	0	0	1	1	0	0	0	0	3	0
Ditomène	A19-666	Beverly	Female	1	2006-10-19	6.9	147.362	2019-01-30	CP	2	B1		0	0	0	0	0	0	0	0	0	1	0		0		0		1	0.18	0		0		0		0	1	0	0	0	1	1	0	0	0	0	1	0
Rio		Eglantine	Female	1	2009-03-01	9.1	100.296	2017-07-10	VC	3	B1	Stertor	1	0	0	0	0	0	0	0	0	1	1	0.27	0		0		0		1	2.75	0		0		0	1	0	0	0	1	1	0	0	0	0	2	0
Laroche		Gary	Male	0	2011-05-30	7.2	77.4411	2017-11-13	VC	0	A		0	0	0	0	0	0	0	0	0		0		0		0		0		0		0		0		1	0	0	0	0							0	1
Lize		Lolita	Female	1	2015-05-14	6.3	34.3288	2018-03-24	VC	0	A		0	0	0	0	0	0	0	0	0		0		0		0		0		0		0		0		1	0	0	0	0							0	1
Gueroult		Colombe	Female	1	2007-12-03	9.9	132	2018-12-03	VC	2	B1		0	0	0	0	0	0	0	0	0	1	1	0.13	0		0		0		0		0		0		0	1	0	0	0	1	1	0	0	0	0	2	0
Mercan		Teardrop dit Juno	Male	0	2014-03-25	7.8	48.474	2018-04-09	VC	0	A		0	0	0	0	0	0	0	0	0		0		0		0		0		0		0		0		1	0	0	0	0							0	1
Acker		Golden Boy	Male	0	2011-04-18	11.3	65.263	2016-09-26	VC	2	B1		0	0	0	0	0	0	0	0	0	0	0		0		0		0		0		0		0		0	1	0	0	0	1	1	0	0	0	0	1	0
Lepoitevin		Nixette	Female	1	2010-04-26	7.5	104.244	2019-01-03	VC	2	B1	Snoring	0	0	0	0	1	0	0	0	0	0	0		0		0		0		0		0		0		0	1	0	0	0	1	1	0	0	0	0	1	0
Pham Van	A12-8089	Baby love	Female	1	2006-05-31	8.4	149.638	2018-11-20	VC	2	B1		0	0	0	0	0	0	0	0	0	0	0		0		0		0		0		0		0		0	1	0	0	0	1	1	0	0	0	0	2	0
Richard		Laika	Female	1	2015-10-22	7.3	28.1315	2018-02-26	VC	1	B1		0	0	0	0	0	0	0	0	0	0	0		0		0		0		0		0		0		0	1	0	0	0	1	1	0	0	0	0	1	0
Delanaud		Jet Set Olaf	Male	0	2014-02-18	9.4	59.0986	2019-01-21	VC	0	A		0	0	0	0	0	0	0	0	0		0		0		0		0		0		0		0		1	0	0	0	0							0	1
Abraham		Bastio vh Lamslag	Male	0	2011-06-16	10.15	85.1644	2018-07-21	VC	4	B1		0	0	0	0	0	0	0	0	0	0	0		0		0		0		0		0		0		0	1	0	0	0	1	1	0	0	0	0	3	0
Tirelli	A16-13250	Ella	Female	1	2009-09-02	6	85.789	2016-10-26	VC	0	A		0	0	0	0	0	0	0	0	0		0		0		0		0		0		0		0		1	0	0	0	0							0	1
Abraham		Harana Bruno Marrs	Male	0	2013-04-05	9.15	63.526	2018-07-21	VC	1	B1		0	0	0	0	0	0	0	0	0	0	0		0		0		0		0		0		0		0	1	0	0	0	1	1	0	0	0	0	1	0
Poix		Ruby	Male	0	2008-11-13	10.6	98.0986	2017-01-16	VC	2	B1	Snoring	0	0	0	0	1	0	0	0	0	0	0		0		0		0		0		0		0		0	1	0	0	0	1	1	0	0	0	0	1	0
Setnikar		J'Scott	Male	0	2014-06-04	13.2	26.9342	2016-09-02	VC	2	B1	Snoring	0	0	0	0	1	0	0	0	0	0	0		0		0		0		0		0		0		0	1	0	0	0	1	1	0	0	0	0	1	0
Bieder		June	Female	1	2010-06-12	9.2	102.704	2019-01-03	VC	1	B1	Snoring	0	0	0	0	1	0	0	0	0	0	0		0		0		0		0		0		0		0	1	0	0	0	1	1	0	0	0	0	1	0
Serre		Cancun Bebe	Female	1	2007-12-12	8.35	112.395	2017-04-24	VC	1	B1		0	0	0	0	0	0	0	0	0	0	0		0		0		0		0		0		0		0	1	0	0	0	1	1	0	0	0	0	1	0
Dray		Melba	Female	1	2016-06-29	5.9	14.211	2017-09-05	VC	0	A		0	0	0	0	0	0	0	0	0		0		0		0		0		0		0		0		1	0	0	0	0							0	1
Dray		Farouck	Male	0	2010-03-04	10.7	96.6575	2018-03-24	VC	0	A		0	0	0	0	0	0	0	0	0		0		0		0		0		0		0		0		1	0	0	0	0							0	1
Silvera		Doogy	Male	0	2012-10-21	9.8	56.4082	2017-07-03	VC	0	A		0	0	0	0	0	0	0	0	0		0		0		0		0		0		0		0		1	0	0	0	0							0	1
Bognini-Garcia	A10-15218	Fuoco	Male	0	2010-09-21	7.3	86.7699	2017-12-14	VG	5	B2	Occasional cough	0	1	0	0	0	0	0	0	0	1	1	0.34	1	2.72	0		1	0.34	1	0.85	0		1	0.48	0	0	1	0	0	3	0	0	1	0	0	3	0
Robert	A18-13802	Lucky	Male	0	2015-02-27	10.4	44.8685	2018-11-23	CP	0	A		0	0	0	0	0	0	0	0	0		0		0		0		0		0		0		0		1	0	0	0	0							0	1
Masson	A18-14171	Largo	Male	0	2014-11-27	11	48.2438	2018-12-04	CP	0	A		0	0	0	0	0	0	0	0	0		0		0		0		0		0		0		0		1	0	0	0	0							0	1
Gourvat		Donald	Male	0	2008-03-29	12.3	106.408	2017-02-11	VC	4	B1	Snoring	0	0	0	0	1	0	0	0	0	1	1	0.1	0		0		0		0		0		0		0	1	0	0	0	1	1	0	0	0	0	3	0
Loze	A18-6797	Largo	Male	0	2010-04-15	9.2	97.9342	2018-06-13	CP	2	B1		0	0	0	0	0	0	0	0	0	0	0		0		0		0		0		0		0		0	1	0	0	0	1	1	0	0	0	0	1	0
Sonneville	A17-14267	Apple	Male	0	2013-08-26	10.5	51.4082	2017-12-08	VG	2	B1		0	0	0	0	0	0	0	0	0	1	1	0.48	0		0		0		1	3.8	0		0		0	1	0	0	0	1	1	0	0	0	0	1	0
Fauveau	A18-14683	Gavroche	Male	0	2011-03-19	9.2	92.7699	2018-12-12	CP	2	B1	Snoring	0	0	0	0	1	0	0	0	0	0	0		0		0		0		0		0		0		0	1	0	0	0	1	1	0	0	0	0	2	0
Briolet	A17-2358	Ina	Female	1	2013-05-13	11.45	65.5918	2018-10-31	CP	4	B1		0	0	0	0	0	0	0	0	0	0	0		0		0		0		0		0		0		0	1	0	0	0	1	1	0	0	0	0	1	0
Feugnet	A15-3807	Dana	Female	1	2010-07-12	9.2	87.3945	2017-10-24	VG	2	B1		0	0	0	0	0	0	0	0	0	0	0		0		0		0		0		0		0		0	1	0	0	0	1	1	0	0	0	0	1	0
Goetgheluck	A16-154	Laly	Female	1	2015-01-06	7.8	40.7562	2018-05-29	VS	1	B1		0	0	0	0	0	0	0	0	0	0	0		0		0		0		0		0		0		0	1	0	0	0	1	1	0	0	0	0	2	0
Mean			Mean			9.10065	93.2538			2.70323																																1.65625						2.01948
Min			Min			5	14.211			0			2	36	12	22	30	0	2	3	2		63	0.28	17	1.9	5	0.32	23	0.34	32	1.75	2	0.575	1	0.48						1						0
Max			Max			16.5	173.737			5														0.25		1.1		0.2		0.26		1.0025		0.5175		0.48						5						4
Variance			Variance			3.48575	1154.02			3.19707														0.375		2.72		0.49		0.465		2.5		0.6325		0.48						1.1565						1.84929
Standard deviation			Standard deviation			1.86702	33.9709			1.78803																																1.07541						1.35989
Mediane			Mediane			9.1	93.1973			3																																1						2
1st quartile			1st quartile			7.8	67.8616			1																																1						1
3rd quartile			3rd quartile			10.3	110.082			4																																2						3
95th centile			95th centile			12.3	149.021			5																																4						4
				81																																	27	94	15	18	1
[truncated: 93 more columns]
